# Supplementary material for: Optical coherence tomography angiography in eyes with good visual acuity recovery after treatment for optic neuritis
Source: PLoS One. 2017 Feb 13;12(2):e0172168. doi: 10.1371/journal.pone.0172168 (PMC5305066; doi:10.1371/journal.pone.0172168)
Supplement: S1 Table — (XLSX) [file pone.0172168.s001.xlsx]

## Sheet: Sheet1
Case	Age	Gender	Classification of optic neuritis	Eye with optic neuritis	Follow-up period after treatment (months)	Daily dose of methylprednisolone pulse therapy (mg)	Duration of methylprednisolone pulse therapy (weeks)	Anti-aquaporin-4 antibody	Best-corrected visual acuity		Critical flicker frequency		Vessel densities around disc (%)		Vessel densities at macula (%)		Retinal thickness around disc (µm)		Retinal thickness at macula (µm)		Optical coherence tomography
									Eye with optic neuritis	Fellow eye	Eye with optic neuritis	Fellow eye	Eye with optic neuritis	Fellow eye	Eye with optic neuritis	Fellow eye	Eye with optic neuritis	Fellow eye	Eye with optic neuritis	Fellow eye
1	14	F	Isolated optic neuritis	L	8	1000	1	Negative	20/12	20/12	41	42	47.4	50.9	44.8	49.8	71	93	86	92	RTVue XR Avanti
2	8	M	multiple sclerosis	R	2	830 (30mg/kg)	1	Unmeasured	20/12	20/20	39	41	45.2	51.5	44.4	50.9	64	75	72	79	RTVue XR Avanti
3	27	M	Isolated optic neuritis	R	2	1000	1	Negative	20/12	20/12	44	44	44.8	50	36.2	50.1	92	101	91	101	RTVue XR Avanti
4	65	M	multiple sclerosis	L	5	1000	1	Negative	20/16	20/12	33	38	34.7	51.6	39.2	50	56	80	79	95	Cirrus HD-OCT 5000
5	46	F	Isolated optic neuritis	L	7	1000	1	Negative	20/16	20/12	48	49	42.8	50.3	41.8	53.4	81	99	63	83	Cirrus HD-OCT 5001
6	32	F	Isolated optic neuritis	R	3	1000	1	Negative	20/12	20/12	50	50	39.3	50.6	42.6	49.2	88	100	67	74	Cirrus HD-OCT 5002
7	60	F	Anti-aquaporin-4 antibody-positive optic neuritis	R	4	1000	2	Positive	20/12	20/12	35	38	41.5	49.4	44.6	49.4	77	102	64	86	Cirrus HD-OCT 5003
